# Supplementary material for: Health Economic Aspects of Childhood Excess Weight: A Structured Review
Source: Children (Basel). 2022 Mar 24;9(4):461. doi: 10.3390/children9040461 (PMC9028108; doi:10.3390/children9040461)
Supplement: Supplementary file 1 [file children-09-00461-s001.zip]

Archive with 1 entries (1 files):
- children-1600713-supplementary.pdf
